# Supplementary material for: Synthesis of Lactams via a Chiral Phosphoric Acid-Catalyzed Aniline Cyclization
Source: J Org Chem. 2024 Aug 9;89(17):12725–38. doi: 10.1021/acs.joc.4c01060 (PMC11382273; doi:10.1021/acs.joc.4c01060)
Supplement: Supplementary file 2 — jo4c01060_si_002.zip [file jo4c01060_si_002.zip]

Archive with 91 entries (91 files):
- Raw JDF NMR files legit updated/Comopund 19a PROTON.jdf
- Raw JDF NMR files legit updated/Comopund 19b CARBON.jdf
- Raw JDF NMR files legit updated/Compound 14aa CARBON.jdf
- Raw JDF NMR files legit updated/Compound 14aa PROTON.jdf
- Raw JDF NMR files legit updated/Compound 14ab CARBON.jdf
- Raw JDF NMR files legit updated/Compound 14ab PROTON.jdf
- Raw JDF NMR files legit updated/Compound 14ac CARBON.jdf
- Raw JDF NMR files legit updated/Compound 14ac PROTON.jdf
- Raw JDF NMR files legit updated/Compound 14ad CARBON.jdf
- Raw JDF NMR files legit updated/Compound 14ad PROTON.jdf
- Raw JDF NMR files legit updated/Compound 14ae CARBON.jdf
- Raw JDF NMR files legit updated/Compound 14ae PROTON.jdf
- Raw JDF NMR files legit updated/Compound 14af CARBON.jdf
- Raw JDF NMR files legit updated/Compound 14af PROTON.jdf
- Raw JDF NMR files legit updated/Compound 14ba CARBON.jdf
- Raw JDF NMR files legit updated/Compound 14ba PROTON.jdf
- Raw JDF NMR files legit updated/Compound 14cb CARBON.jdf
- Raw JDF NMR files legit updated/Compound 14cb FLUORINE.jdf
- Raw JDF NMR files legit updated/Compound 14cb PROTON.jdf
- Raw JDF NMR files legit updated/Compound 14da_CARBON-3.jdf
- Raw JDF NMR files legit updated/Compound 14da_FLUORINE-3.jdf
- Raw JDF NMR files legit updated/Compound 14da_PROTON-3.jdf
- Raw JDF NMR files legit updated/Compound 14ea CARBON.jdf
- Raw JDF NMR files legit updated/Compound 14ea PROTON.jdf
- Raw JDF NMR files legit updated/Compound 14eb CARBON.jdf
- Raw JDF NMR files legit updated/Compound 14eb__PROTON-3.jdf
- Raw JDF NMR files legit updated/Compound 14fa_CARBON-3.jdf
- Raw JDF NMR files legit updated/Compound 14fa_PROTON-6.jdf
- Raw JDF NMR files legit updated/Compound 15aa CARBON.jdf
- Raw JDF NMR files legit updated/Compound 15aa PROTON.jdf
- Raw JDF NMR files legit updated/Compound 15ab CARBON.jdf
- Raw JDF NMR files legit updated/Compound 15ab PROTON.jdf
- Raw JDF NMR files legit updated/compound 15ac CARBON.jdf
- Raw JDF NMR files legit updated/compound 15ac proton.jdf
- Raw JDF NMR files legit updated/Compound 15ad CARBON.jdf
- Raw JDF NMR files legit updated/Compound 15ad PROTON.jdf
- Raw JDF NMR files legit updated/Compound 15ae CARBON.jdf
- Raw JDF NMR files legit updated/Compound 15ae PROTON.jdf
- Raw JDF NMR files legit updated/Compound 15af CARBON.jdf
- Raw JDF NMR files legit updated/Compound 15af PROTON.jdf
- Raw JDF NMR files legit updated/Compound 15ba CARBON.jdf
- Raw JDF NMR files legit updated/Compound 15ba PROTON.jdf
- Raw JDF NMR files legit updated/Compound 15cb CARBON.jdf
- Raw JDF NMR files legit updated/Compound 15cb FLUORINE.jdf
- Raw JDF NMR files legit updated/Compound 15cb PROTON.jdf
- Raw JDF NMR files legit updated/Compound 15da_CARBON-3.jdf
- Raw JDF NMR files legit updated/Compound 15da_FLUORINE-3.jdf
- Raw JDF NMR files legit updated/Compound 15da_PROTON-3.jdf
- Raw JDF NMR files legit updated/Compound 15ea CARBON.jdf
- Raw JDF NMR files legit updated/Compound 15ea PROTON.jdf
- Raw JDF NMR files legit updated/Compound 15eb CARBON.jdf
- Raw JDF NMR files legit updated/Compound 15eb PROTON.jdf
- Raw JDF NMR files legit updated/Compound 15fa_CARBON-3.jdf
- Raw JDF NMR files legit updated/Compound 15fa_PROTON-3.jdf
- Raw JDF NMR files legit updated/Compound 18b CARBON.jdf
- Raw JDF NMR files legit updated/Compound 18b PROTON.jdf
- Raw JDF NMR files legit updated/Compound 18f_CARBON-3.jdf
- Raw JDF NMR files legit updated/Compound 18f_PROTON-3.jdf
- Raw JDF NMR files legit updated/Compound 19a CARBON.jdf
- Raw JDF NMR files legit updated/Compound 19b PROTON.jdf
- Raw JDF NMR files legit updated/Compound 19c_Carbon.jdf
- Raw JDF NMR files legit updated/Compound 19c_FLUORINE-3.jdf
- Raw JDF NMR files legit updated/Compound 19c_PROTON-3.jdf
- Raw JDF NMR files legit updated/Compound 19e CARBON.jdf
- Raw JDF NMR files legit updated/Compound 19e PROTON.jdf
- Raw JDF NMR files legit updated/Compound 20aa CARBON.jdf
- Raw JDF NMR files legit updated/Compound 20aa PROTON.jdf
- Raw JDF NMR files legit updated/Compound 20da_CARBON-3.jdf
- Raw JDF NMR files legit updated/Compound 20da_FLUORINE-3.jdf
- Raw JDF NMR files legit updated/Compound 20da_PROTON-3.jdf
- Raw JDF NMR files legit updated/Compound 20fa_CARBON-3.jdf
- Raw JDF NMR files legit updated/Compound 20fa_PROTON-3.jdf
- Raw JDF NMR files legit updated/Compound 22aa CARBON.jdf
- Raw JDF NMR files legit updated/Compound 22aa PROTON.jdf
- Raw JDF NMR files legit updated/Compound 23aa CARBON.jdf
- Raw JDF NMR files legit updated/Compound 23aa PROTON.jdf
- Raw JDF NMR files legit updated/Compound 24aa CARBON.jdf
- Raw JDF NMR files legit updated/Compound 24aa PROTON.jdf
- Raw JDF NMR files legit updated/Compound 25 CARBON.jdf
- Raw JDF NMR files legit updated/Compound 25aa CARBON.jdf
- Raw JDF NMR files legit updated/Compound 25aa PROTON.jdf
- Raw JDF NMR files legit updated/Compound 26 CARBON.jdf
- Raw JDF NMR files legit updated/Compound 26 PROTON.jdf
- Raw JDF NMR files legit updated/Compound 27 CARBON.jdf
- Raw JDF NMR files legit updated/Compound 27 PROTON.jdf
- Raw JDF NMR files legit updated/Compound 28 CARBON.jdf
- Raw JDF NMR files legit updated/Compound 28 PROTON.jdf
- Raw JDF NMR files legit updated/Compound 32aa CARBON.jdf
- Raw JDF NMR files legit updated/Compound 32aa PROTON.jdf
- Raw JDF NMR files legit updated/Compound 33aa CARBON.jdf
- Raw JDF NMR files legit updated/Compound 33aa PROTON.jdf
